# Supplementary material for: Tumor treating fields suppress tumor cell growth and neurologic decline in models of spinal metastases
Source: JCI Insight. 2024 Mar 21;9(9):e176962. doi: 10.1172/jci.insight.176962 (PMC11141916; doi:10.1172/jci.insight.176962)
Supplement: Supporting data values [file jciinsight-9-176962-s112.xlsx]

## Sheet: In vitro BLI and CTG
Figure 2B. KRIBmLuc in Bone Bioluminescence		% of Baseline (Total Flux)				Figure 2C. KRIBmLuc in Bone CellTiter Glo		Luminescence (RLU)
	Individual data points			Mean			Individual data points			Mean
	CTRL						CTRL
	129.358	985.222	404.255	506.278			8995406	9256250	8817764	9023140
	504.63	345.455	248.538	366.207			9997440	9980155	9960635	9979410
	490.227	585.78	334.837	470.281			8559200	7208920	6593370	7453830
	150 kHz						150kHz
	0.569794	3.24038	8.70428	4.17149			6602	6274	5800	6225.33
	37.4074	3.16804	6.19946	15.5916			127000	124344	124642	125329
	12.1915	6.70194	9.25598	9.38315			66531	76804	96402	79912.3
Figure 2E. A549mLuc in Bone Bioluminescence		% of Baseline (Total Flux)				Figure 2F. A549mLuc in Bone CellTiter Glo		Luminescence (RLU)
	Individual data points			Mean			Individual data points			Mean
	CTRL						CTRL
	195.937	465.753	493.143	384.944			4012570	3895896	4088015	3998827
	1141.41	1336.51	1469.47	1315.8			1593794	1380716	1537936	1.50415e+06
	1009.49	1270.81	1037.5	1105.94			3407555	3212321	3390683	3336853
	150 kHz						150kHz
	104.444	13.9583	67.7885	62.0637			81738.7	1.29446e+06	613061	663088
	83.9766	91.7492	99.1098	91.6119			819590	603363	540775	654576
	95.1088	88.6673	73.5889	85.7883			101589	146211	140430	129410
Figure 2I. A549mLuc in Bone with Ti Screws Bioluminescence		% of Baseline (Total Flux)
	Individual data points			Mean
	CTRL (+) Screws
	898.539	581.395	756.467	745.467
	938.967	2826.01	2048.99	1937.99
	1211.58	1891.3	1522.3	1541.73
	CTRL (-) Screws
	1001.82	4347.81	2914.82	2754.82
	704.286	868.852	836.069	803.069
	2409.65	2001.85	1293.63	1901.71
	150 kHz (+) Screws
	32.5041	17.9147	27.4359	25.9516
	163.128	40.72	103.165	102.338
	102.853	68.3892	56.7253	75.9892
	150 kHz (-) Screws
	17.6761	71.118	161.236	83.3433
	91.1685	42.9032	187.824	107.298
	72.0863	130.481	91.579	98.0489

## Sheet: In vivo BLI
Figure 4B. KRIBmLuc in vertebral body		Total Flux (photons/sec)
Days post-implantation	CTRL
7	5890000	4900000	4200000	5700000	421000	2180000	24100000	942000	3890000	1710000
14	7670000	7020000	27900000	749000000	143000000	53600000	783000000	192000000	148000000	141000000
21	449000000	675000000	575000000	2270000000	3270000000	781000000	2760000000	1750000000	1560000000	1580000000
28	4680000000	3270000000	2850000000	3580000000	40900000000	6700000000	10500000000	6860000000	5290000000	5360000000
	150kHz
7	3090000	996000	1860000	4020000	693000	515000	127000	661000	2320000	701000	1280000	249000	217000	33000000	1730000
14	1450000	14500000	9740000	12500000	82400000	445000	1830000	5070000	133000000	67900000	238000000	222000000	6290000	806000000	111000000
21	8100000	408000000	85600000	114000000	847000000	6080000	6070000	99900000	299000000	294000000	3070000000	588000000	9550000	1340000000	722000000
28	359000000	N/A	734000000	1850000000	2270000000	89800000	11700000	6120000000	4650000000	3810000000	N/A	4710000000	4120000	715000000	1510000000
	*N/A cells indicate animals removed from study

## Sheet: In vivo paralysis milestones
KRIBmLuc in vertebral body
	Figure 5G. Taildrop				Figure 5H. Dorsal Stepping				Figure 5I. Hindlimb Sweeping				Figure 5J. Paralysis
Days post-implantation	150 kHz	CTRL		Days post-implantation	150 kHz	CTRL		Days post-implantation	150 kHz	CTRL		Days post-implantation	150 kHz	CTRL
14		1		21		1		23		1		26		1
15		1		22		1		27		1		28		1
16		1		23		1		27		1		28		1
17		1		24		1		30		1		34		1
17		1		25		1		31		1		35		1
18	1			25		1		32		1		36		1
18		1		26		1		32		1		36	0
19		1		26		1		33		1		36	0
20		1		27	1			33		1		36	0
20		1		28		1		35	0			36	0
20		1		30		1		36	0			36	0
21	1			33	1			36	0			36	0
21	1			35	0			36	0			36	0
26	1			36	0			36	0			36	0
27	1			36	0			37		1		40		1
32	1			36	0			40	0			40		1
33	1			40	0			40	0			41		1
33	1			40	0			40	0			41		1
35	0			40	0			40	0			44	0
36	0			40	0			44	0			44	0
36	0			44	0			44	0			44	0
36	0			44	0			44	0			44	0
36	0			44	0			44	0			44	0
44	0			44	0			44	0			44	0
44	0			44	0			44	0			44	0
	* 1 = Occurance of milestone event, 0 = Censor at experiment end
